# Supplementary material for: Impact of (chemo)radiotherapy on immune cell composition and function in cervical cancer patients
Source: Oncoimmunology. 2016 Dec 23;6(2):e1267095. doi: 10.1080/2162402X.2016.1267095 (PMC5353924; doi:10.1080/2162402X.2016.1267095)
Supplement: Supplementary_materials.zip [file koni-06-02-1267095-s001.zip]

Archive with 8 entries (8 files):
- Supplementary Legend.doc
- Supplemetary Figure_1.tif
- Supplemetary Figure_2.tif
- Supplemetary Figure_3.tif
- Supplemetary Figure_4.tif
- Supplemetary Figure_5.pdf
- Supplemetary Figure_6.tif
- Supplemetary Figure_7.tif
